# Supplementary material for: Biosensor Based on Peroxidase-Mimetic Nanozyme and Lactate Oxidase for Accurate L-Lactate Analysis in Beverages
Source: Biosensors (Basel). 2022 Nov 18;12(11):1042. doi: 10.3390/bios12111042 (PMC9688602; doi:10.3390/bios12111042)
Supplement: Supplementary file 1 [file biosensors-12-01042-s001.zip]

Archive with 1 entries (1 files):
- biosensors-1988131-supplementary.pdf
